# Supplementary material for: An Analysis of Human MicroRNA and Disease Associations
Source: PLoS One. 2008 Oct 15;3(10):e3420. doi: 10.1371/journal.pone.0003420 (PMC2559869; doi:10.1371/journal.pone.0003420)
Supplement: Text S1 — miRNAs with high tissue specificity index values (0.00 MB TXT) [file pone.0003420.s003.txt]

miRNA	tissue_specificity_index	tissue
hsa-miR-122a	0.905436973	Liver
hsa-miR-516-5p	0.895529478	Placenta
hsa-miR-525*	0.894559852	Placenta
hsa-miR-517a	0.893178825	Placenta
hsa-miR-518c	0.893146212	Placenta
hsa-miR-517b	0.892751559	Placenta
hsa-miR-512-3p	0.888004859	Placenta
hsa-miR-525	0.886647442	Placenta
hsa-miR-518f	0.88650352	Placenta
hsa-miR-519d	0.886209837	Placenta
hsa-miR-520a*	0.885634067	Placenta
hsa-miR-216	0.885542045	Pancreas
hsa-miR-515-5p	0.885062593	Placenta
hsa-miR-512-5p	0.884681616	Placenta
hsa-miR-520d	0.884644911	Placenta
hsa-miR-517c	0.883282787	Placenta
hsa-miR-518e	0.881152103	Placenta
hsa-miR-520h	0.880375961	Placenta
hsa-miR-520g	0.879380888	Placenta
hsa-miR-522	0.879238295	Placenta
hsa-miR-519e*	0.87916909	Placenta
hsa-miR-518a	0.878904728	Placenta
hsa-miR-519c	0.877676571	Placenta
hsa-miR-515-3p	0.874437494	Placenta
hsa-miR-518b	0.872636809	Placenta
hsa-miR-124a	0.872032494	Brain
cel-miR-124	0.871397823	Brain
hsa-miR-521	0.868029113	Placenta
hsa-miR-520a	0.865494283	Placenta
hsa-miR-519e	0.863757434	Placenta
hsa-miR-372	0.863200278	Placenta
hsa-miR-524	0.859935177	Placenta
hsa-miR-518d	0.858479001	Placenta
hsa-miR-526b	0.850129458	Placenta
hsa-miR-508	0.846333862	Testicle
hsa-miR-518c*	0.839946927	Placenta
hsa-miR-506	0.839561096	Testicle
hsa-miR-518a-2*	0.839455915	Placenta
hsa-miR-219	0.837598695	Brain
hsa-miR-523	0.837391688	Placenta
hsa-miR-526a	0.837391688	Placenta
hsa-miR-202	0.834229933	Testicle
hsa-miR-514	0.833937287	Testicle
hsa-miR-202*	0.831197474	Testicle
hsa-miR-217	0.82929272	Pancreas
hsa-miR-509	0.828961653	Testicle
hsa-miR-373	0.824279612	Placenta
hsa-miR-520e	0.818879535	Placenta
hsa-miR-513	0.817432276	Testicle
hsa-miR-330	0.816830749	Brain
hsa-miR-124b	0.815698383	Brain
hsa-miR-510	0.810862017	Testicle
hsa-miR-516-3p	0.809448588	Placenta
hsa-miR-211	0.804232759	Stomach
hsa-miR-520b	0.804091171	Placenta
hsa-miR-493	0.800571339	Placenta
