# Supplementary material for: An Analysis of Human MicroRNA and Disease Associations
Source: PLoS One. 2008 Oct 15;3(10):e3420. doi: 10.1371/journal.pone.0003420 (PMC2559869; doi:10.1371/journal.pone.0003420)
Supplement: Text S3 — miRNA clusters (0.00 MB TXT) [file pone.0003420.s005.txt]

cluster 1	hsa-let-7a-1,hsa-let-7d,hsa-let-7f-1,
cluster 2	hsa-let-7a-2,hsa-mir-100,hsa-mir-125b-1,
cluster 3	hsa-let-7a-3,hsa-let-7b,
cluster 4	hsa-let-7c,hsa-mir-99a,
cluster 5	hsa-let-7e,hsa-mir-125a,hsa-mir-99b,
cluster 6	hsa-let-7f-2,hsa-mir-98,
cluster 7	hsa-let-7g,hsa-mir-135a-1,
cluster 8	hsa-mir-105-1,hsa-mir-105-2,hsa-mir-767,
cluster 9	hsa-mir-106a,hsa-mir-18b,hsa-mir-19b-2,hsa-mir-20b,hsa-mir-363,hsa-mir-92a-2,
cluster 10	hsa-mir-106b,hsa-mir-25,hsa-mir-93,
cluster 11	hsa-mir-1-1,hsa-mir-133a-2,
cluster 12	hsa-mir-1-2,hsa-mir-133a-1,
cluster 13	hsa-mir-127,hsa-mir-136,hsa-mir-337,hsa-mir-370,hsa-mir-431,hsa-mir-432,hsa-mir-433,hsa-mir-493,hsa-mir-665,hsa-mir-770,
cluster 14	hsa-mir-130b,hsa-mir-301b,
cluster 15	hsa-mir-132,hsa-mir-212,
cluster 16	hsa-mir-133b,hsa-mir-206,
cluster 17	hsa-mir-134,hsa-mir-154,hsa-mir-299,hsa-mir-300,hsa-mir-323,hsa-mir-329-1,hsa-mir-329-2,hsa-mir-369,hsa-mir-376a-1,hsa-mir-376a-2,hsa-mir-376b,hsa-mir-376c,hsa-mir-377,hsa-mir-379,hsa-mir-380,hsa-mir-381,hsa-mir-382,hsa-mir-409,hsa-mir-410,hsa-mir-411,hsa-mir-412,hsa-mir-453,hsa-mir-485,hsa-mir-487a,hsa-mir-487b,hsa-mir-494,hsa-mir-495,hsa-mir-496,hsa-mir-539,hsa-mir-541,hsa-mir-543,hsa-mir-544,h…
cluster 18	hsa-mir-141,hsa-mir-200c,
cluster 19	hsa-mir-143,hsa-mir-145,
cluster 20	hsa-mir-144,hsa-mir-451,
cluster 21	hsa-mir-15a,hsa-mir-16-1,
cluster 22	hsa-mir-15b,hsa-mir-16-2,
cluster 23	hsa-mir-17,hsa-mir-18a,hsa-mir-19a,hsa-mir-19b-1,hsa-mir-20a,hsa-mir-92a-1,
cluster 24	hsa-mir-181a-1,hsa-mir-181b-1,
cluster 25	hsa-mir-181a-2,hsa-mir-181b-2,
cluster 26	hsa-mir-181c,hsa-mir-181d,hsa-mir-23a,hsa-mir-24-2,hsa-mir-27a,
cluster 27	hsa-mir-182,hsa-mir-183,hsa-mir-96,
cluster 28	hsa-mir-188,hsa-mir-362,hsa-mir-500,hsa-mir-501,hsa-mir-502,hsa-mir-532,hsa-mir-660,
cluster 29	hsa-mir-191,hsa-mir-425,
cluster 30	hsa-mir-192,hsa-mir-194-2,
cluster 31	hsa-mir-193a,hsa-mir-365-2,
cluster 32	hsa-mir-193b,hsa-mir-365-1,
cluster 33	hsa-mir-194-1,hsa-mir-215,
cluster 34	hsa-mir-195,hsa-mir-497,
cluster 35	hsa-mir-196a-2,hsa-mir-615,
cluster 36	hsa-mir-199a-2,hsa-mir-214,
cluster 37	hsa-mir-200a,hsa-mir-200b,hsa-mir-429,
cluster 38	hsa-mir-208,hsa-mir-208b,
cluster 39	hsa-mir-216a,hsa-mir-216b,hsa-mir-217,
cluster 40	hsa-mir-221,hsa-mir-222,
cluster 41	hsa-mir-224,hsa-mir-452,
cluster 42	hsa-mir-23b,hsa-mir-24-1,hsa-mir-27b,
cluster 43	hsa-mir-296,hsa-mir-298,
cluster 44	hsa-mir-29a,hsa-mir-29b-1,
cluster 45	hsa-mir-29b-2,hsa-mir-29c,
cluster 46	hsa-mir-301a,hsa-mir-454,
cluster 47	hsa-mir-302a,hsa-mir-302b,hsa-mir-302c,hsa-mir-302d,hsa-mir-367,
cluster 48	hsa-mir-30a,hsa-mir-30c-2,
cluster 49	hsa-mir-30b,hsa-mir-30d,
cluster 50	hsa-mir-30c-1,hsa-mir-30e,
cluster 51	hsa-mir-330,hsa-mir-642,
cluster 52	hsa-mir-338,hsa-mir-657,
cluster 53	hsa-mir-34b,hsa-mir-34c,
cluster 54	hsa-mir-371,hsa-mir-372,hsa-mir-373,hsa-mir-498,hsa-mir-512-1,hsa-mir-512-2,hsa-mir-515-1,hsa-mir-515-2,hsa-mir-516a-1,hsa-mir-516a-2,hsa-mir-516b-1,hsa-mir-516b-2,hsa-mir-517a,hsa-mir-517b,hsa-mir-517c,hsa-mir-518a-1,hsa-mir-518a-2,hsa-mir-518b,hsa-mir-518c,hsa-mir-518d,hsa-mir-518e,hsa-mir-518f,hsa-mir-519a-1,hsa-mir-519a-2,hsa-mir-519b,hsa-mir-519c,hsa-mir-519d,hsa-mir-519e,hsa-mir-520a,hsa-mi…
cluster 55	hsa-mir-374a,hsa-mir-545,
cluster 56	hsa-mir-374b,hsa-mir-421,
cluster 57	hsa-mir-424,hsa-mir-450a-1,hsa-mir-450a-2,hsa-mir-450b,hsa-mir-503,hsa-mir-542,
cluster 58	hsa-mir-449a,hsa-mir-449b,
cluster 59	hsa-mir-489,hsa-mir-653,
cluster 60	hsa-mir-506,hsa-mir-507,hsa-mir-508,hsa-mir-509-1,hsa-mir-509-2,hsa-mir-509-3,hsa-mir-510,hsa-mir-513-1,hsa-mir-513-2,hsa-mir-514-1,hsa-mir-514-2,hsa-mir-514-3,
cluster 61	hsa-mir-599,hsa-mir-875,
cluster 62	hsa-mir-647,hsa-mir-941-1,hsa-mir-941-2,hsa-mir-941-3,
cluster 63	hsa-mir-658,hsa-mir-659,
cluster 64	hsa-mir-873,hsa-mir-876,
cluster 65	hsa-mir-888,hsa-mir-890,hsa-mir-891a,hsa-mir-891b,hsa-mir-892a,hsa-mir-892b,
